# Supplementary material for: Combination of Coagulation–Flocculation–Decantation and Ozonation Processes for Winery Wastewater Treatment
Source: Int J Environ Res Public Health. 2021 Aug 23;18(16):8882. doi: 10.3390/ijerph18168882 (PMC8395062; doi:10.3390/ijerph18168882)
Supplement: Supplementary file 1 [file ijerph-18-08882-s001.zip]

Archive with 1 entries (1 files):
- ijerph-1316497-supplementary.pdf
